# Supplementary material for: Genome-wide association analyses for yield and yield-related traits in bread wheat (Triticum aestivum L.) under pre-anthesis combined heat and drought stress in field conditions
Source: PLoS One. 2019 Mar 18;14(3):e0213407. doi: 10.1371/journal.pone.0213407 (PMC6422278; doi:10.1371/journal.pone.0213407)
Supplement: S1 Table — (XLSX) [file pone.0213407.s001.xlsx]

## Sheet: Sheet1
S. No.	Germplasm/line	POP
CHAKWAL-50	ATTILA/3/HUI/CARC//CHEN/CHTO/4/ATTILA	POP_1
DHARABI-2011	HXL7573/2*BAU//PASTOR	POP_1
EBWYT_519	MUTUS*2//ND643/2*WBLL1	POP_1
EBWYT_526	FRET2*2/4/SNI/TRAP#1/3/KAZ*2/TRAP//KAUZ/5/KIRITATI/…..	POP_1
ESWYT_108	ROLF07/4/BOW/NKT//CBRD/3/CBRD/5/FRET2/TUKURU//FRET2	POP_1
ESWYT_112	ALTAR 84/AE.SQUARROSA (221)//3*BORL95/3/URES/JUN/KAZU/…	POP_1
ESWYT_125	KIRITATI/WBLL1//MESIA/3/KIRITATI/WBLL1	POP_1
ESWYT_141	WBLL1*2/BRAMBLING//CHYAK	POP_1
FAISALABAD-2008	PBW65/2*Pastor	POP_1
HTWSN_4402	PRL/2*PASTOR	POP_1
HTWSN_4427	PWB65/2*PATOR/3/KIRTATI//ATTILA*2/PASTOR	POP_1
HTWSN_4503	PANDORA//WEBLL1*2/BRAMBLING/3/WBLL1*2/…..	POP_1
IBWSN_1002	PRL/2*PASTOR	POP_1
IBWSN_1009	SAUAL/3/ACHTAR*3//KANZ/KS85-8-4/4/SAUAL	POP_1
NARC-2011	OASIS/SKAUZ//4*BCN/3/2*PASTOR	POP_1
NEPAL-AL_186	DVERD-2/AE. SQ (214)//2*ESDA/3/NS732/HER	POP_1
NEPAL-AL_268	DUCULA//HUI/TUB/3/CAZO/4/CROC-1/AE. SQ (224)//OPATA	POP_1
PAKISTAN-2013		POP_1
SAWSN_3014	VORB/SOKOLL	POP_1
SAWSN_3015	VORB/SOKOLL	POP_1
SAWSN_3016	VORB/SOKOLL	POP_1
SAWSN_3017	VORB/3/T.DICOCCON PI94625/AR.SAQUARROSA (372)……	POP_1
SAWSN_3051	GOUBARA-1/2*SOKOLL	POP_1
SAWSN_3052	SOKOL*2/3/PASTOR//MUNIA/ALTAR84	POP_1
SAWSN_3059	GONDO//WBLL1*2/TUKURU/4/GONDO//SHA5/WEAVER/…	POP_1
SAWSN_3134	PASTOR*2/BAV92/3/FRET2/KUKUNA//FRET2	POP_1
SRSN_6017	KSW/SAUAL//SAUAL	POP_1
SRSN_6025	FRET2*2/KUKUNA*2/4/BOW/URES//2*WEAVER/3/CROC_1/AE. SQ (213)//PGO	POP_1
SRSN_6049	INQLAB 91*2/TUKURU//WHEAR	POP_1
SRSN_6113	PASTOR/3/ALTAR84/AE.SQ // OPATA	POP_1
WYCYT_25	SOKOLL//PUB94.15.1.12/WBLL1	POP_1
WYCYT_27	C80.1/3*QT4118//KAUZ/RAYON/3/2*TARCH/4/BERKUT/KRICHAUFF	POP_1
WYCYT_30	PASTOR//HXL7573/2*BAU/3/WBLL1	POP_1
WYCYT_31	PASTOR//HXL7573/2*BAU/3/WBLL1	POP_1
WYCYT_32	PASTOR//HXL7573/2*BAU/3/WBLL1	POP_1
WYCYT28	C80.1/3*QT4118//KAUZ/RAYON/3/2*TARCH/4/BERKUT/KRICHAUFF	POP_1
CHENAB-2008	CHUM18/BAU	POP_2
EBWYT_504	PRL/2*PASTOR/3PFAU/WEAVER*2//CHAPIO	POP_2
EBWYT_505	TACUPETO F2001*2/BRAMBLING//KIRITATI/2*TRCH	POP_2
EBWYT_509	ND643/2*WBLL1/4/WHEAR/KAKUNA/3/C80.1/3*BATAVIA//2*WBLL1	POP_2
EBWYT_510	ND643/2*WBLL1/4/WHEAR/KAKUNA/3/C80.1/3*BATAVIA//2*WBLL1	POP_2
EBWYT_512	WHEAR/KUKUNA/3/C80.1/3*BATAVIA//2*WBLL1/5/PRL/2*PASTOR/..	POP_2
EBWYT_513	WHEAR/VIVITSI//WHEAR/3/FRNCLN	POP_2
EBWYT_517	DANPHE #1*2/CHYAK	POP_2
EBWYT_522	FRNCLN/3/KIRITATI//HUW234+LR34/PRINIA/4/FRANCOLIN #1	POP_2
EBWYT_527	PRL/2*PASTOR/4/CHOIX/STAR/3/HE1/3*CNO79//2*SERI/5/…	POP_2
EBWYT_528	MUNAL*2/CHONTE	POP_2
ESWYT_103	PRL/2*PASTOR	POP_2
ESWYT_107	ATTILA*2/PBW65*2//KACHU	POP_2
ESWYT_113	NAC/TH.AC//3*PVN/3/MIRLO/BUC/4/2*PASTOR/5/KACHU/6/KACHU	POP_2
ESWYT_114	CHIBIA//PRLII/CM65531/3/SKAUZ/BAV92/4/MUNAL #1	POP_2
ESWYT_116	KACHU/KIRITATI	POP_2
ESWYT_124	ITP40/AKURI	POP_2
ESWYT_128	PFAU/SERI.1B//AMAD/3/WAXWING/4/AKURI/5/PFAU/SERI.1B//…..	POP_2
ESWYT_130	WBLL1*2/VIVITSI//AKURI/3/WBLL1*2/BRAMBLING	POP_2
HTWSN_4407	KACHU//WBLL1*2/BRAMBLING	POP_2
HTWSN_4409	KACHU #1//WBLL1*2/KUKUNA	POP_2
HTWSN_4422	KAUZ/PASTOR//PBW343/3/KIRITATI/4/FRNCLN	POP_2
HTWSN_4423	PFAU/SERI.1B//AMAD/3/WAXWING*2/4/TECUE #1	POP_2
HTWSN_4424	ND643/2*TRCH//MUTUS/4/PFAU/SERI.1B//AMAD/3/…..	POP_2
HTWSN_4492	PFAU/SERI.1B//AMAD/3/WAXWING*2/4/TECUE #1	POP_2
IBWSN_1006	ATTILA*2/PBW65*2//KACHU	POP_2
IBWSN_1013	CHIBIA//PRLII/CM65531/3/SKAUZ/BAV92/4/MUNAL #1	POP_2
IBWSN_1014	KACHU//WBLL1*2/BRAMBLING	POP_2
IBWSN_1016	KACHU #1//WBLL1*2/KUKUNA	POP_2
IBWSN_1025	KIRITATI/WBLL1//MESIA/3/KIRITATI/WBLL1	POP_2
IBWSN_1030	WBLL1*2/VIVITSI//AKURI/3/WBLL1*2/BRAMBLING	POP_2
IBWSN_1048	KAUZ/PASTOR//PBW343/3/KIRITATI/4/FRNCLN	POP_2
IBWSN_1058	CHIBIA//PRLII/CM65531/3/SKAUZ/BAV92/4/MUNAL #1	POP_2
IBWSN_1061	CHIBIA//PRLII/CM65531/3/SKAUZ/BAV92/4/MUNAL #1	POP_2
IBWSN_1062	CHIBIA//PRLII/CM65531/3/SKAUZ/BAV92/4/MUNAL #1	POP_2
IBWSN_1063	CHIBIA//PRLII/CM65531/3/SKAUZ/BAV92/4/MUNAL #1	POP_2
IBWSN_1069	KACHU//WBLL1*2/BRAMBLING	POP_2
IBWSN_1070	KACHU//WBLL1*2/BRAMBLING	POP_2
IBWSN_1073	KACHU #1//WBLL1*2/KUKUNA	POP_2
IBWSN_1074	KACHU #1//WBLL1*2/KUKUNA	POP_2
IBWSN_1111	STLN/MUNAL #1	POP_2
IBWSN_1112	STLN/MUNAL #1	POP_2
IBWSN_1290	PBW343*2/KUKUNA*2//WHEAR	POP_2
NEPAL-AL_247	ALTAR 84/AE. SQ (219) //2*SERI/3/CHIR 3	POP_2
SAWSN_3031	CNO79//PF70354/MUS/3/PASTOR/4/BAV92/5/FRET2/…	POP_2
SRSN_6004	PRL/2*PASTOR/3/PFAU/WEAVER*2//CHAPIO	POP_2
SRSN_6005	TACUPETO F2001*2/BRAMBLING//KIRITATI/2*TRCH	POP_2
SRSN_6007	TACUPETO F2001*2/BRAMBLING//KIRITATI/2*TRCH	POP_2
SRSN_6015	ND643/2*WBLL1/4/WHEAR/KUKUNA/3/C80.1/3*BATAVIA//2*WBLL1	POP_2
SRSN_6038	WHEAR/KUKUNA/3/C80.1/3*BATAVIA//2*WBLL1/5/PRL/2*PASTOR/4/CHOIX/STAR/3/HE1/3*CNO79//2*SERI	POP_2
SRSN_6122	PRL/2*PASTOR/4/CHOIX/STAR/3/HE1/3*CNO79//2*SERI/5/KIRITATI/2*TRCH/6/PRL/2*PASTOR/4/CHOIX/STAR/3/HE1/3*CNO79//2*SERI	POP_2
9X1_26	SABUF//ALTAR84/AE. SQ (205)	POP_3
9X2_78	CHIR1//CROC/AE. SQ (224)	POP_3
EBWYT_503	BECARD #1/5/KIRITATI/4/2*SERI.1B*2/3/KAUZ*2/BOW//KAUZ	POP_3
EBWYT_506	KACHU//KIRITATI/2*TRCH	POP_3
EBWYT_507	KIRITATI//HAW234+LR34/PRINIA/3/BAJ #1	POP_3
EBWYT_508	KIRITATI//HAW234+LR34/PRINIA/3/BAJ #1	POP_3
EBWYT_511	BAJ #1/KISKADEE #1	POP_3
EBWYT_514	QUAIU*2/KINDE	POP_3
EBWYT_515	MUU/FRNCLN//FRANCOLIN #1	POP_3
EBWYT_516	WAXWING*2/TUKURU/3/2*WHEAR/VIVITSI//WHEAR	POP_3
EBWYT_518	MUTUS*2/HARIL #1	POP_3
EBWYT_520	FRNCLN/NIINI #1//FRANCOLIN #1	POP_3
EBWYT_523	WBLL1*2BRAMBLING*2//BAVIS	POP_3
EBWYT_524	SWSR22T.B./2*BLOUK #1//WBLL1*2/KURUKU	POP_3
EBWYT_525	CROC_1/AE.SAQUARROSA (205)//BORL95/3/PRL/SARA//TSI/…..	POP_3
EBWYT_529	WAXWING*2/TUKURU/2*FRNCLN	POP_3
EHYDRAL13	ATTILA/5/CHIR3/4/SIREN//ALTAR 84/AE. SQ (205)/3/3*BUC/6/FCT	POP_3
ESWYT_110	SAUAL/3/ACHTAR*3//KANZ/KS85-8-4/4/SAUAL	POP_3
ESWYT_115	KACHU//WBLL1*2/BRAMBLING	POP_3
ESWYT_117	KACHU #1//WBLL1*2/KUKUNA	POP_3
ESWYT_118	KIRITATI/WBLL1//FARNCOLIN #1	POP_3
ESWYT_119	PFAU/SERI.1B//AMAD/3/WAXWING/4/WBLL1*2/BRAMBLING	POP_3
ESWYT_123	WBLL4/KUKUNA//WBLL1*2/BRAMBLING	POP_3
ESWYT_126	KIRITATI/WBLL1/4/2*BABAX/LR42//BABAX*2/3/KURUKU	POP_3
ESWYT_127	FRNCLN*/TECUE #1	POP_3
ESWYT_131	MILAN/S87230/BAV92*2/3/AKURI	POP_3
ESWYT_134	KACHU/KINDE	POP_3
ESWYT_135	PBW343*2/KUKUNA/3/PASTOR//CHIL/PRL/4/GRACK	POP_3
ESWYT_146	KACHU/BECARD//WBLL1*2/BRAMBLING	POP_3
ESWYT_148	PFAU/SERI.1B//AMAD/3/WAXWING*2/4/TECUE #1	POP_3
ESWYT_150	ND643/2*TRCH/3/MILAN/S87230//BAV92/4/PFAU/SERI.1B//…	POP_3
GALAXY-2013		POP_3
HTWSN_4408	KACHU/KIRITATI	POP_3
HTWSN_4410	KIRITATI/WBLL1//FRANCOLIN #2	POP_3
HTWSN_4412	PFAU/SERI.1B//AMAD/3/WAXWING/4/WBLL1*2/BRAMBLING	POP_3
HTWSN_4415	PFAU/SERI.1B//AMAD/3/WAXWING/4/AKURI/5/PFAU/SERI.1B//…..	POP_3
HTWSN_4417	WBLL1*2/BRAMBLING//CHYAK	POP_3
HTWSN_4419	FRET*2/BRAMBLING//BECARD/3/WBLL1*2/….	POP_3
HTWSN_4421	KACHU/BECARD//WBLL1*2/BRAMBLING	POP_3
HTWSN_4437	KIRITATI/WBLL1//FRANCOLIN #1	POP_3
IBWSN_1012	NAC/TH.AC//3*PVN/3/MIRLO/BUC/4/2*PASTOR/5/KACHU/6/KACHU	POP_3
IBWSN_1015	KACHU/KIRITATI	POP_3
IBWSN_1017	KIRITATI/WBLL1//FRANCOLIN #1	POP_3
IBWSN_1023	WBLL4/KUKUNA//WBLL1/3/WBLL1*2/BRAMBLING	POP_3
IBWSN_1024	ITP40/AKURI	POP_3
IBWSN_1027	FRNCLN*2/TECUE #1	POP_3
IBWSN_1034	KACHU/KINDE	POP_3
IBWSN_1035	PBW343*2/KUKUNA/3/PASTOR//CHIL/PRL/4/GRACK	POP_3
IBWSN_1047	KACHU/BECARD//WBLL1*2/BRAMBLING	POP_3
IBWSN_1059	CHIBIA//PRLII/CM65531/3/SKAUZ/BAV92/4/MUNAL #1	POP_3
IBWSN_1066	GAN/AE.SQUARROSA (408)//2*OASIS/5*BORL95/3/……	POP_3
IBWSN_1068	KACHU//WBLL1*2/BRAMBLING	POP_3
IBWSN_1072	KACHU/KIRITATI	POP_3
IBWSN_1082	KIRITATI/WBLL1//FRANCOLIN #1	POP_3
IBWSN_1083	KIRITATI/WBLL1//FRANCOLIN #1	POP_3
IBWSN_1084	KIRITATI/WBLL1//FRANCOLIN #1	POP_3
IBWSN_1107	ONIX/KBIRD	POP_3
IBWSN_1108	ONIX/KBIRD	POP_3
IBWSN_1109	ONIX/KBIRD	POP_3
IBWSN_1144	FRNCLN*2/TECUE #1	POP_3
IBWSN_1145	FRNCLN*2/TECUE #1	POP_3
IBWSN_1185	CROC_1/AE.SQUARROSA (205)//BORL95/3/PRL/SARA//TSI/….	POP_3
IBWSN_1187	ROLFO7/JUCHI/6/WBLL1/4/HD2281/TRAP#1/3/…	POP_3
IBWSN_1189	KACHU/KINDE	POP_3
IBWSN_1190	KACHU/KINDE	POP_3
IBWSN_1211	FRET2/KUKUNA//FRET2/3/PASTOR//HXL7573/2*BAU/…	POP_3
IBWSN_1223	BECARD #1/5/KIRITATI/4/2*SERI.1B*2/3/KAUZ*2/BOW//KAUZ	POP_3
IBWSN_1224	BECARD #1/5/KIRITATI/4/2*SERI.1B*2/3/KAUZ*2/BOW//KAUZ	POP_3
IBWSN_1286	KACHU/BECARD//WBLL1*2/BRAMBLING	POP_3
IBWSN_1287	KACHU/BECARD//WBLL1*2/BRAMBLING	POP_3
IBWSN_1295	PSN/BOW//SERI/3/MILAN/4/ATTILA/5/KAUZ*2/…	POP_3
IBWSN_1296	ALD/CEP75630//CEP75234/PT7219/3/BUC/BJY/4/…	POP_3
MAIRAJ-2008	CHENAB2000/INQ-91	POP_3
MILLAT-2011	SPARROW/INIA//V.7394/WL711/13/BAUS	POP_3
PUNJAB-2011	AMSEL/ATTILA//INQ-91/PEW'S	POP_3
SAWSN_3013	W15.92/4/PASTOR//HXL7573/2*BAU/3/WBLL1	POP_3
SAWSN_3038	GK ARON/AG SECO7846//2180/4/2*MILAN/KAUZ//…	POP_3
SAWSN_3056	BOW/VEE/5/ND/VG9144//KAL/BB/3/YACO/4/CHIL/6/…	POP_3
SAWSN_3087	MILAN/KAUZ//PRINIA/3/BAV92/5/TRAP#1/BOW//…	POP_3
SRSN_6006	GAN/AE.SQUARROSA (408)//2*OASIS/5*BORL95/3/…….	POP_3
SRSN_6008	ATTILA/3*BCN//BAV92/3/TILHI/5/BAV92/3/PRL/SARA/TSI/VEE#5/4/CROC_1/AE. SQ (224)//2*OPATA	POP_3
SRSN_6010	KACHU//KIRITATI/2*TRCH	POP_3
SRSN_6011	ROLFO7*2/5/FCT/3/GOV/AZ//MUS/4/DOVE/BUC	POP_3
SRSN_6012	WAXWING*2/SHEILO	POP_3
SRSN_6024	TRCH/5/REH/HARE//2*BCN/3/CROC_1/AE. SQ (213)//PGO_4/HUITES	POP_3
SRSN_6033	BAJ #1/KISKADEE #1	POP_3
SRSN_6039	ONIX/KBIRD	POP_3
SRSN_6047	MUU/FRNCLN//FRANCOLIN #1	POP_3
SRSN_6057	FRNCLN/NIINI #1//FRANCOLIN #1	POP_3
SRSN_6070	CNO79//PF70354/MUS/3/PASTOR/4/BAV92*2/5/HAR311	POP_3
SRSN_6071	CROC_1/AE. SQ (224)//OPATA/3/PASTOR	POP_3
SRSN_6072	FILIN/3/CROC_1/AE.SQ (205)//KAUZ/4/FILIN	POP_3
WYCYT_14	WBLL1//PUB94.15.1.12/WBLL1	POP_3
WYCYT_15	WBLL1//PUB94.15.1.12/WBLL1	POP_3
WYCYT_16	WBLL1//PUB94.15.1.12/WBLL1	POP_3
WYCYT_17	SERI/BAV92//PUB94.15.1.12/WBLL1	POP_3
WYCYT_18	SERI/BAV92//PUB94.15.1.12/WBLL1	POP_3
WYCYT_19	SERI/BAV92//PUB94.15.1.12/WBLL1	POP_3
WYCYT_33	PASTOR//HXL7573/2*BAU/3/WBLL1	POP_3
WYCYT_34	PASTOR//HXL7573/2*BAU/3/WBLL1	POP_3
WYCYT_35	PASTOR//HXL7573/2*BAU/3/WBLL1	POP_3
WYCYT_36	PASTOR//HXL7573/2*BAU/3/WBLL1	POP_3
WYCYT_37	SOKOLL/WBLL1	POP_3
WYCYT24	SOKOLL//PUB94.15.1.12/WBLL1	POP_3
WYCYT26	C80.1/3*QT4118//KAUZ/RAYON/3/2*TARCH/4/BERKUT/KRICHAUFF	POP_3
