# Supplementary material for: Genome-wide association analyses for yield and yield-related traits in bread wheat (Triticum aestivum L.) under pre-anthesis combined heat and drought stress in field conditions
Source: PLoS One. 2019 Mar 18;14(3):e0213407. doi: 10.1371/journal.pone.0213407 (PMC6422278; doi:10.1371/journal.pone.0213407)
Supplement: S2 Table — (XLSX) [file pone.0213407.s002.xlsx]

## Sheet: Sheet1
Table_S2: GWAS result for yield, yield related traits and stress indices calculated form BLUEs values obtained from two year data under four different stress treatments
Marker Trait Association Significant under Non Stress [C] treatment										Marker Trait Association Significant under Drought Stress [D] treatment											Marker Trait Association Significant under Heat Stress [H] treatment										Marker Trait Association Significant underCombined Drought and Heat Stress [HD] treatment
Treatment	Trait	Marker	Chromosome	Position	P.value	FDR_Adjusted_P-values	Effect	%R2		Treatment	Trait	Marker	Chromosome	Position	P.value	FDR_Adjusted_P-values	Effect	%R2			Treatment	Trait	Marker	Chromosome	Position	P.value	FDR_Adjusted_P-values	Effect	%R2		Treatment	Trait	Marker	Chromosome	Position	P.value	FDR_Adjusted_P-values	Effect	%R2
Control	Biomass	TA005793-0515	3B	67.78	2.41e-06	0.00775361	-709.046	26.3688		DROUGHT	Biomass	RAC875_rep_c110526_324	7B	163.3	9.93e-06	0.0478724	-958.516	16.5463			HEAT	Biomass	CAP7_c1274_206	unm		7.44e-06	0.0622254	297.828	21.116		HEAT*DROUGHT	Biomass	wsnp_BE500291A_Ta_2_1	5A	15.61	3.94e-05	0.379614	88.3377	19.1161
Control	Biomass	wsnp_Ex_c1116_2138756	3B	67.67	2.41e-06	0.00775361	-709.046	26.3688		DROUGHT	Biomass	Kukri_rep_c105287_311	7D	208.1	9.93e-06	0.0478724	958.516	16.5463			HEAT	Biomass	Excalibur_rep_c107035_354	unm		1.64e-05	0.0622254	253.987	20.2378		HEAT*DROUGHT	Biomass	wsnp_Ex_c6748_11659366	5B	60.31	9.09e-05	0.400252	92.479	18.2259
Control	Biomass	BS00045330_51	3B	67.78	2.41e-06	0.00775361	-709.046	26.3688		DROUGHT	Biomass	BS00021745_51	7D	208.1	5.35e-05	0.172079	-777.107	15.4245			HEAT	Biomass	BS00022775_51	unm		1.94e-05	0.0622254	-279.462	20.0562		HEAT*DROUGHT	DTM	GENE-2129_76	4B	62.92	4.96e-06	0.0239318	-9.17314	21.3832
Control	Biomass	Tdurum_contig44261_127	7B	61.14	4.78e-06	0.0115354	-628.723	25.9715		DROUGHT	DTM	BobWhite_s64797_152	4B	55.55	3.26e-06	0.0205207	8.32965	22.0192			HEAT	Biomass	IACX5767	7B	150.6	4.96e-05	0.101948	251.54	19.028		HEAT*DROUGHT	DTM	RAC875_c35152_372	4B	62.92	4.96e-06	0.0239318	9.17314	21.3832
Control	Biomass	BS00110266_51	3A	87.78	1.18e-05	0.0157795	-574.813	25.4547		DROUGHT	DTM	Tdurum_contig33737_157	4B	55.96	4.25e-06	0.0205207	-8.33435	21.7199			HEAT	Biomass	BS00021930_51	3D	66.57	5.28e-05	0.101948	-427.696	18.9587		HEAT*DROUGHT	DTM	RAC875_c45747_87	4B	62.92	1.96e-05	0.056696	-8.18225	19.8836
Control	Biomass	Tdurum_contig100787_79	3B	137.84	1.72e-05	0.0157795	-608.535	25.2384		DROUGHT	DTM	wsnp_Ex_c53442_56678505	7A	178.42	2.03e-05	0.0653256	-6.62296	18.984			HEAT	Biomass	BobWhite_c28058_232	7B	134.06	8.99e-05	0.12394	229.274	18.3845		HEAT*DROUGHT	DTM	GENE-2913_148	4B	61.84	2.35e-05	0.056696	7.68571	19.6842
Control	Biomass	BS00079095_51	1D	87.36	2.1e-05	0.0157795	-561.746	25.126		DROUGHT	FLL	RAC875_rep_c110526_324	7B	163.3	7.49e-06	0.0361179	-639.012	23.5481			HEAT	Biomass	wsnp_Ex_c8400_14157060	7B	134.06	8.99e-05	0.12394	-229.274	18.3845		HEAT*DROUGHT	DTM	Tdurum_contig28490_463	4B	61.31	5.54e-05	0.106903	-14.3831	18.7641
Control	Biomass	wsnp_Ku_c7266_12551048	1D	87.36	2.1e-05	0.0157795	-561.746	25.126		DROUGHT	FLL	Kukri_rep_c105287_311	7D	208.1	7.49e-06	0.0361179	639.012	23.5481			HEAT	DTM	CAP7_c1274_206	unm		3.12e-06	0.0240348	25.5204	22.0686		HEAT*DROUGHT	DTM	Ku_c4397_1536	5D	69.13	8.68e-05	0.115017	-5.90102	18.2871
Control	Biomass	D_F5XZDLF02FKJFM_220	7D	197.58	2.17e-05	0.0157795	-524.812	25.1071		DROUGHT	FLL	BS00021745_51	7D	208.1	5.85e-05	0.187975	-507.924	22.8265			HEAT	DTM	BS00022775_51	unm		6.4e-06	0.0240348	-24.4319	21.2606		HEAT*DROUGHT	DTM	BS00007684_51	4B	62.56	9.93e-05	0.115017	-7.06605	18.1449
Control	Biomass	wsnp_RFL_Contig3866_4228783	3A	86.16	2.44e-05	0.0157795	-492.369	25.0414		DROUGHT	FLW	wsnp_Ex_rep_c68175_66950387	6A	31.89	6.69e-06	0.0232082	-7.64484	11.2336			HEAT	DTM	IACX5767	7B	150.6	7.48e-06	0.0240348	22.8917	21.0883		HEAT*DROUGHT	DTM	BS00022576_51	4B	62.56	9.93e-05	0.115017	-7.06605	18.1449
Control	Biomass	GENE-1752_162	3D	101.24	2.62e-05	0.0157795	-522.034	25.0013		DROUGHT	FLW	wsnp_Ku_rep_c71785_71517370	6A	29.53	7.26e-06	0.0232082	-8.26614	11.1415			HEAT	DTM	BS00076622_51	7B	148.65	1.99e-05	0.048079	-20.5691	20.0034		HEAT*DROUGHT	FLL	RAC875_rep_c110526_324	7B	163.3	1.16e-05	0.0559949	-59.4611	14.6833
Control	Biomass	TA002103-1262	3A	26.01	2.76e-05	0.0157795	-534.643	24.9724		DROUGHT	FLW	Kukri_c14679_1082	6A	29.53	9.57e-06	0.0232082	-8.19807	10.834			HEAT	DTM	BobWhite_c28058_232	7B	134.06	3.71e-05	0.0516022	19.8797	19.3245		HEAT*DROUGHT	FLL	Kukri_rep_c105287_311	7D	208.1	1.16e-05	0.0559949	59.4611	14.6833
Control	Biomass	wsnp_Ku_c21021_30712963	6A	85.07	2.9e-05	0.0157795	-546.024	24.9436		DROUGHT	FLW	Kukri_c34219_355	6A	28.46	9.62e-06	0.0232082	-8.48391	10.828			HEAT	DTM	wsnp_Ex_c8400_14157060	7B	134.06	3.71e-05	0.0516022	-19.8797	19.3245		HEAT*DROUGHT	FLL	BS00021745_51	7D	208.1	6.77e-05	0.217578	-47.904	13.8324
Control	Biomass	BS00069829_51	1B	97.71	3.34e-05	0.0157795	-472.62	24.865		DROUGHT	FLW	BobWhite_s64797_152	4B	55.55	2.57e-05	0.0474229	10.5766	9.74452			HEAT	DTM	Excalibur_rep_c107035_354	unm		4.67e-05	0.0516022	19.7662	19.0749		HEAT*DROUGHT	FLW	Kukri_rep_c68068_95	2D	100.19	1.14e-08	0.000110046	13.013	13.3028
Control	Biomass	RAC875_c8932_740	1D	71.47	3.35e-05	0.0157795	-507.782	24.862		DROUGHT	FLW	Tdurum_contig33737_157	4B	55.96	2.95e-05	0.0474229	-10.652	9.59273			HEAT	DTM	Excalibur_c4789_2748	6D	9.47	4.81e-05	0.0516022	-18.5735	19.0416		HEAT*DROUGHT	FLW	Excalibur_c26688_138	1A	108.06	2.06e-07	0.00066705	11.2838	22.6928
Control	Biomass	wsnp_Ex_rep_c70593_69508988	1A	70.1	3.38e-05	0.0157795	-608.963	24.8578		DROUGHT	GY	CAP7_c1274_206	unm		9.09e-07	0.00877044	104.171	23.4914			HEAT	DTM	Tdurum_contig27939_357	6A	6.98	4.81e-05	0.0516022	18.5735	19.0416		HEAT*DROUGHT	FLW	BS00022775_51	unm		2.2e-07	0.00066705	12.4716	22.6794
Control	Biomass	TA004380-0460	1B	30.68	3.38e-05	0.0157795	-608.963	24.8578		DROUGHT	GY	BS00022775_51	unm		3.59e-06	0.0173377	-96.7663	21.9282			HEAT	DTM	Excalibur_c4042_223	7B	150.6	5.96e-05	0.0543976	-18.6352	18.81		HEAT*DROUGHT	FLW	Ex_c17894_1159	4A	48.52	2.77e-07	0.00066705	12.2983	22.6322
Control	Biomass	BS00005004_51	1B	43.86	3.38e-05	0.0157795	-608.963	24.8578		DROUGHT	GY	IACX5767	7B	150.6	1.06e-05	0.0342006	86.957	20.7149			HEAT	DTM	wsnp_Ex_c53442_56678505	7A	178.42	6.2e-05	0.0543976	-18.4897	18.7675		HEAT*DROUGHT	FLW	Excalibur_c2656_3198	2B	16.88	5.59e-07	0.00107854	11.7905	22.4877
Control	Biomass	Tdurum_contig100344_160	1B	62.58	3.38e-05	0.0157795	-608.963	24.8578		DROUGHT	GY	BobWhite_c28058_232	7B	134.06	1.92e-05	0.0371213	79.719	20.0597			HEAT	FLL	D_GB5Y7FA02JKEFG_227	unm		5.07e-06	0.0122282	-20.4319	21.5183		HEAT*DROUGHT	FLW	Tdurum_contig13930_254	7B	98.3	1.19e-06	0.00191056	9.80859	22.3343
Control	Biomass	Tdurum_contig13095_97	1B	63.8	3.38e-05	0.0157795	-608.963	24.8578		DROUGHT	GY	wsnp_Ex_c8400_14157060	7B	134.06	1.92e-05	0.0371213	-79.719	20.0597			HEAT	FLL	IAAV5220	unm		5.07e-06	0.0122282	20.4319	21.5183		HEAT*DROUGHT	FLW	RAC875_rep_c110526_324	7B	163.3	2.91e-05	0.0350707	-36.5036	21.7008
Control	Biomass	GENE-0686_804	2D	97.14	3.44e-05	0.0157795	-473.859	24.8487		DROUGHT	GY	Excalibur_rep_c107035_354	unm		2.33e-05	0.0374742	79.2132	19.8489			HEAT	FLL	RAC875_c16585_758	unm		5.07e-06	0.0122282	-20.4319	21.5183		HEAT*DROUGHT	FLW	Kukri_rep_c105287_311	7D	208.1	2.91e-05	0.0350707	36.5036	21.7008
Control	Biomass	Tdurum_contig43252_1762	3B	37.29	3.75e-05	0.0164445	-407.124	24.7994		DROUGHT	GY	BS00076622_51	7B	148.65	3.8e-05	0.0523022	-76.6762	19.3158			HEAT	FLL	TG0040	unm		5.07e-06	0.0122282	-20.4319	21.5183		HEAT*DROUGHT	GY	Kukri_rep_c68068_95	2D	100.19	3.98e-08	0.000383457	13.3923	22.5541
Control	Biomass	BS00022875_51	7D	203.58	4.4e-05	0.0174096	-479.644	24.7094		DROUGHT	GY	BS00021930_51	3D	66.57	7.05e-05	0.0629046	-133.561	18.6441			HEAT	FLL	RAC875_c62936_139	2A	52.74	1.08e-05	0.0161216	-38.5635	20.6784		HEAT*DROUGHT	GY	Excalibur_c26688_138	1A	108.06	4.57e-07	0.00193505	11.8217	22.1267
Control	Biomass	wsnp_Ex_c33831_42253707	1A	70.1	4.51e-05	0.0174096	-511.324	24.6959		DROUGHT	GY	Excalibur_c4042_223	7B	150.6	7.09e-05	0.0629046	-71.3394	18.639			HEAT	FLL	wsnp_Ex_c14340_22315611	3A	89.48	1.22e-05	0.0161216	-38.3211	20.5387		HEAT*DROUGHT	GY	BS00022775_51	unm		6.42e-07	0.00193505	12.649	22.0684
Control	Biomass	wsnp_Ku_c17726_26872129	1A	71.05	4.51e-05	0.0174096	-511.324	24.6959		DROUGHT	GY	Tdurum_contig27939_357	6A	6.98	7.17e-05	0.0629046	70.1334	18.6256			HEAT	FLL	wsnp_Ex_rep_c66907_65324299	3A	89.48	1.22e-05	0.0161216	-38.3211	20.5387		HEAT*DROUGHT	GY	Ex_c17894_1159	4A	48.52	8.02e-07	0.00193505	12.4809	22.0301
Control	Biomass	RFL_Contig2615_982	6D	153.08	4.94e-05	0.0183364	-473.573	24.645		DROUGHT	GY	Excalibur_c4789_2748	6D	9.47	7.17e-05	0.0629046	-70.1334	18.6256			HEAT	FLL	Excalibur_c46453_216	7D	202.54	1.45e-05	0.0161216	-36.2427	20.348		HEAT*DROUGHT	GY	Excalibur_c2656_3198	2B	16.88	1.4e-06	0.00270831	12.0483	21.9347
Control	Biomass	BS00067775_51	4B	5.99	5.18e-05	0.018506	-399.587	24.6188		DROUGHT	HI	RAC875_rep_c110526_324	7B	163.3	1.53e-05	0.0736252	-118.528	16.9046			HEAT	FLL	RAC875_rep_c106588_205	7D	149.97	1.5e-05	0.0161216	19.3403	20.3104		HEAT*DROUGHT	GY	Tdurum_contig13930_254	7B	98.3	2.09e-06	0.00336664	10.4101	21.8669
Control	Biomass	TA002655-1964	7B	49.38	6.58e-05	0.0226642	-487.998	24.4857		DROUGHT	HI	Kukri_rep_c105287_311	7D	208.1	1.53e-05	0.0736252	118.528	16.9046			HEAT	FLL	RAC875_rep_c111788_130	7D	197.58	2.9e-05	0.027949	17.613	19.5912		HEAT*DROUGHT	GY	RAC875_rep_c110526_324	7B	163.3	3.13e-05	0.0377052	-43.0247	21.4185
Control	Biomass	BS00009810_51	5B	11.23	7.09e-05	0.0235707	-470.708	24.4444		DROUGHT	HI	BS00021745_51	7D	208.1	8.51e-05	0.273599	-95.5011	15.6507			HEAT	FLL	Kukri_c45628_892	7D	206.75	4.66e-05	0.0408617	-32.2532	19.0744		HEAT*DROUGHT	GY	Kukri_rep_c105287_311	7D	208.1	3.13e-05	0.0377052	43.0247	21.4185
Control	Biomass	Kukri_c7436_2259	1A	51.09	8.62e-05	0.0243511	-420.015	24.3359		DROUGHT	LA	RAC875_rep_c110526_324	7B	163.3	1.33e-05	0.0642438	-113.155	25.2362			HEAT	FLL	wsnp_RFL_Contig429_4978628	3A	89.04	5.93e-05	0.0476691	14.3586	18.8135		HEAT*DROUGHT	HI	RAC875_rep_c110526_324	7B	163.3	2.87e-05	0.138252	-58.3334	17.6924
Control	Biomass	CAP7_c4833_141	1A	51.51	8.62e-05	0.0243511	-420.015	24.3359		DROUGHT	LA	Kukri_rep_c105287_311	7D	208.1	1.33e-05	0.0642438	113.155	25.2362			HEAT	FLW	CAP7_c1274_206	unm		7.98e-06	0.0306858	36.2568	21.0243		HEAT*DROUGHT	HI	Kukri_rep_c105287_311	7D	208.1	2.87e-05	0.138252	58.3334	17.6924
Control	Biomass	IAAV7745	1D	87.36	8.84e-05	0.0243511	-496.099	24.3222		DROUGHT	LA	BS00021745_51	7D	208.1	9.29e-05	0.23351	-90.0052	24.1767			HEAT	FLW	BS00022775_51	unm		1.04e-05	0.0306858	-35.4228	20.7351		HEAT*DROUGHT	LA	Excalibur_c50887_231	5B	43.56	1.33e-05	0.0641059	-6.44788	20.2326
Control	Biomass	wsnp_Ex_c15396_23659859	1D	88.85	8.84e-05	0.0243511	-496.099	24.3222		DROUGHT	LA	Tdurum_contig56175_791	7A	135.81	9.68e-05	0.23351	74.273	24.1541			HEAT	FLW	IACX5767	7B	150.6	1.21e-05	0.0306858	33.2154	20.5598		HEAT*DROUGHT	LA	BS00022652_51	5B	46.47	1.33e-05	0.0641059	-6.44788	20.2326
Control	Biomass	Excalibur_c23155_327	1D	89.53	8.84e-05	0.0243511	-496.099	24.3222		DROUGHT	PH	RAC875_rep_c110526_324	7B	163.3	8.51e-06	0.041044	-608.442	21.4097			HEAT	FLW	BobWhite_c28058_232	7B	134.06	1.59e-05	0.0306858	30.996	20.26		HEAT*DROUGHT	LA	BS00002208_51	5B	45.4	3.57e-05	0.0860522	6.18262	19.172
Control	Biomass	Kukri_c29121_654	1D	89.58	8.84e-05	0.0243511	-496.099	24.3222		DROUGHT	PH	Kukri_rep_c105287_311	7D	208.1	8.51e-06	0.041044	608.442	21.4097			HEAT	FLW	wsnp_Ex_c8400_14157060	7B	134.06	1.59e-05	0.0306858	-30.996	20.26		HEAT*DROUGHT	LA	Tdurum_contig84745_267	5B	45.4	3.57e-05	0.0860522	-6.18262	19.172
Control	Biomass	wsnp_Ku_c2486_4751695	2B	42.47	9.49e-05	0.0250791	-379.136	24.2827		DROUGHT	PH	BS00021745_51	7D	208.1	6.72e-05	0.216038	-482.593	21.1182			HEAT	FLW	BS00076622_51	7B	148.65	2.84e-05	0.0456357	-29.994	19.6241		HEAT*DROUGHT	LA	wsnp_Ex_c7988_13555376	5B	45.36	8.13e-05	0.156934	11.2934	18.2992
Control	DTM	GENE-1752_162	3D	101.24	3.58e-07	0.00345337	-135.818	16.0386		DROUGHT	SL	Tdurum_contig33737_157	4B	55.96	2.31e-05	0.171167	-42.6336	16.8364			HEAT	FLW	wsnp_Ex_c53442_56678505	7A	178.42	4.16e-05	0.0572761	-28.1354	19.2084		HEAT*DROUGHT	LA	wsnp_Ex_rep_c95506_83475785	5B	40.55	0.000101312	0.162876	5.75355	18.0686
Control	DTM	BobWhite_rep_c63956_254	6A	133.74	2.99e-06	0.0119526	-127.949	13.6541		DROUGHT	SL	BobWhite_s64797_152	4B	55.55	3.55e-05	0.171167	41.0339	16.0538			HEAT	FLW	Excalibur_c4042_223	7B	150.6	5.08e-05	0.0587747	-27.9938	18.9904		HEAT*DROUGHT	PH	Tdurum_contig33737_157	4B	55.96	3.23e-05	0.135984	-19.0471	18.1824
Control	DTM	Tdurum_contig52086_129	1B	158.59	3.72e-06	0.0119526	-82.4389	13.4126		DROUGHT	SL	Ra_c22493_190	6B	0.37	8.31e-05	0.267036	25.3356	16.8624			HEAT	FLW	Excalibur_rep_c107035_354	unm		6.68e-05	0.0587747	28.7266	18.6949		HEAT*DROUGHT	PH	BobWhite_s64797_152	4B	55.55	3.59e-05	0.135984	18.982	18.0823
Control	DTM	BS00029540_51	5B	141.91	6.04e-06	0.014556	-127.33	12.8788		DROUGHT	SPLS	BobWhite_s64797_152	4B	55.55	3.71e-06	0.0282188	20.5691	11.7764			HEAT	FLW	Excalibur_c4789_2748	6D	9.47	6.7e-05	0.0587747	-27.079	18.6909		HEAT*DROUGHT	PH	RAC875_rep_c110526_324	7B	163.3	5.64e-05	0.135984	-22.8417	17.6598
Control	DTM	RFL_Contig2471_119	3D	23.41	1.27e-05	0.0245046	-68.7305	12.0664		DROUGHT	SPLS	Tdurum_contig33737_157	4B	55.96	5.85e-06	0.0282188	-20.3613	11.2705			HEAT	FLW	Tdurum_contig27939_357	6A	6.98	6.7e-05	0.0587747	27.079	18.6909		HEAT*DROUGHT	PH	Kukri_rep_c105287_311	7D	208.1	5.64e-05	0.135984	22.8417	17.6598
Control	DTM	wsnp_Ex_c33831_42253707	1A	70.1	6.2e-05	0.0603521	-110.336	10.3648		DROUGHT	SPLS	wsnp_Ex_c114_229879	unm		1.14e-05	0.0314704	-17.4698	10.5305			HEAT	GY	IACX5767	7B	150.6	4.73e-06	0.0324952	138.631	21.6242		HEAT*DROUGHT	PH	Tdurum_contig56175_791	7A	135.81	7.35e-05	0.141821	16.8915	17.4128
Control	DTM	wsnp_Ku_c17726_26872129	1A	71.05	6.2e-05	0.0603521	-110.336	10.3648		DROUGHT	SPLS	Kukri_s115194_71	2B	109.53	1.63e-05	0.0314704	-17.9578	10.1421			HEAT	GY	BS00076622_51	7B	148.65	1e-05	0.0324952	-126.248	20.7864		HEAT*DROUGHT	SL	RAC875_rep_c110526_324	7B	163.3	3.37e-05	0.162369	-43.0514	16.4106
Control	DTM	RAC875_c29431_1849	5B	49.01	6.32e-05	0.0603521	-78.4865	10.3446		DROUGHT	SPLS	Excalibur_c6922_1393	2B	109.53	1.63e-05	0.0314704	17.9578	10.1421			HEAT	GY	BS00022775_51	unm		1.01e-05	0.0324952	-140.128	20.7762		HEAT*DROUGHT	SL	Kukri_rep_c105287_311	7D	208.1	3.37e-05	0.162369	43.0514	16.4106
Control	DTM	Ra_c22730_460	5B	100.64	6.57e-05	0.0603521	-72.5326	10.3035		DROUGHT	STI	BS00077789_51	2B	37.03	5.9e-09	2.05e-05	0.238713	29.0753			HEAT	GY	BobWhite_c28058_232	7B	134.06	2.84e-05	0.0547089	119.34	19.6381		HEAT*DROUGHT	SPLS	RAC875_rep_c110526_324	7B	163.3	1.3e-05	0.0628394	-101.107	16.5294
Control	DTM	wsnp_Ex_c65985_64188864	5D	69.96	6.57e-05	0.0603521	-80.3548	10.3029		DROUGHT	STI	IACX203	5D	67.24	6.65e-09	2.05e-05	-0.22367	28.9334			HEAT	GY	wsnp_Ex_c8400_14157060	7B	134.06	2.84e-05	0.0547089	-119.34	19.6381		HEAT*DROUGHT	SPLS	Kukri_rep_c105287_311	7D	208.1	1.3e-05	0.0628394	101.107	16.5294
Control	DTM	Kukri_c34887_734	7A	63.21	6.88e-05	0.0603521	-81.623	10.2537		DROUGHT	STI	wsnp_Ex_c18372_27196625	5D	71.76	6.65e-09	2.05e-05	-0.434095	28.9334			HEAT	GY	CAP7_c1274_206	unm		3.63e-05	0.0573091	132.681	19.3672		HEAT*DROUGHT	SPLS	Tdurum_contig33737_157	4B	55.96	7.79e-05	0.203937	-70.9484	15.3139
Control	DTM	Tdurum_contig49841_618	5B	32.73	9.24e-05	0.0635915	-59.2972	9.94231		DROUGHT	STI	tplb0060j17_879	2B	40.6	3.6e-08	8.3e-05	-0.098526	26.936			HEAT	GY	Excalibur_c4042_223	7B	150.6	4.16e-05	0.0573091	-112.857	19.2201		HEAT*DROUGHT	SPLS	BobWhite_s64797_152	4B	55.55	8.46e-05	0.203937	70.8136	15.2585
Control	FLL	TA005883-0675	3D	23.67	1.25e-05	0.120237	-39.2727	20.5371		DROUGHT	STI	RFL_Contig1622_1433	2B	25.53	5.12e-07	0.000788375	-0.325917	23.8753			HEAT	HI	IACX5767	7B	150.6	2.31e-06	0.0136531	42.1753	22.431		HEAT*DROUGHT	STI	IACX203	5D	67.24	1.38e-07	0.000636623	-0.536312	21.2208
Control	FLL	RFL_Contig2471_119	3D	23.41	3.81e-05	0.142963	-18.676	20.5371		DROUGHT	STI	BS00022032_51	2B	27.64	5.12e-07	0.000788375	0.544209	23.8753			HEAT	HI	BS00022775_51	unm		2.83e-06	0.0136531	-43.8683	22.203		HEAT*DROUGHT	STI	wsnp_Ex_c18372_27196625	5D	71.76	1.38e-07	0.000636623	-0.219261	21.2208
Control	FLL	Tdurum_contig49841_618	5B	32.73	4.45e-05	0.142963	-17.7751	20.5371		DROUGHT	STI	RAC875_c2253_1255	2B	37.13	3.19e-06	0.00368236	0.107082	21.8268			HEAT	HI	BS00076622_51	7B	148.65	5.19e-06	0.0166797	-38.3843	21.5208		HEAT*DROUGHT	STI	BS00077789_51	2B	37.03	3.53e-07	0.00108612	0.117627	20.8553
Control	FLL	Kukri_rep_c104422_192	2B	48.54	8.42e-05	0.146834	-15.086	20.5371		DROUGHT	STI	RAC875_c41786_587	2B	43.1	3.19e-06	0.00368236	0.67891	21.8268			HEAT	HI	Excalibur_c4042_223	7B	150.6	1.7e-05	0.0273734	-34.9215	20.2004		HEAT*DROUGHT	STI	tplb0060j17_879	2B	40.6	5.77e-07	0.00118054	-0.178195	20.6656
Control	FLL	Kukri_c908_584	3D	25.11	0.000104256	0.146834	16.2542	20.5371		DROUGHT	STI	BS00029720_51	3D	176.18	4.56e-06	0.00468234	0.179454	21.4316			HEAT	HI	BobWhite_c28058_232	7B	134.06	1.7e-05	0.0273734	36.115	20.1987		HEAT*DROUGHT	STI	TA004649-0518	1A	60.25	6.8e-07	0.00118054	-0.0683089	20.6026
Control	FLW	BobWhite_rep_c63956_254	6A	133.74	1.63e-07	0.00157302	-8.96552	24.3247		DROUGHT	STI	wsnp_Ex_c14481_22485922	5D	25.45	7.02e-06	0.00589096	-0.324881	20.9592			HEAT	HI	wsnp_Ex_c8400_14157060	7B	134.06	1.7e-05	0.0273734	-36.115	20.1987		HEAT*DROUGHT	STI	BS00110266_51	5A	87.78	7.67e-07	0.00118054	-0.656913	20.5565
Control	FLW	BS00076622_51	7B	148.65	5.47e-07	0.0024488	-4.93878	22.0447		DROUGHT	STI	wsnp_JD_c2297_3138694	5D	25.82	7.02e-06	0.00589096	-0.415957	20.9592			HEAT	HI	CAP7_c1274_206	unm		2.81e-05	0.0381758	39.6156	19.6488		HEAT*DROUGHT	STI	BS00009810_51	3D	11.23	1.61e-06	0.00212468	0.259486	20.2739
Control	FLW	BS00029540_51	5B	141.91	7.62e-07	0.0024488	-8.2724	22.0447		DROUGHT	STI	BS00067907_51	1D	132.74	3.48e-05	0.0267499	-0.0296192	19.2274			HEAT	HI	RAC875_rep_c111788_253	7B	144.8	3.17e-05	0.0381758	-30.4655	19.5176		HEAT*DROUGHT	STI	RAC875_c8932_740	4A	71.47	4.15e-06	0.00478674	0.646777	19.9175
Control	FLW	Excalibur_c4042_223	7B	150.6	1.61e-06	0.00389326	-4.55009	22.0447		DROUGHT	STI	TA004649-0518	1A	60.25	4.82e-05	0.0320974	-0.200074	18.8793			HEAT	HI	RAC875_rep_c117259_207	7B	143.23	8.53e-05	0.0831209	27.644	18.4427		HEAT*DROUGHT	STI	wsnp_Ex_c5155_9140608	3D	97.28	5.91e-06	0.00606608	1.15097	19.7851
Control	FLW	CAP7_c1274_206	unm		1.22e-05	0.0234574	4.83385	22.0447		DROUGHT	STI	GENE-4183_1109	5D	71.76	4.87e-05	0.0320974	-0.761443	18.8686			HEAT	HI	Excalibur_rep_c107035_354	unm		8.62e-05	0.0831209	32.8391	18.4317		HEAT*DROUGHT	STI	BS00095225_51	4A	67.72	7.39e-06	0.00682843	0.48357	19.7019
Control	FLW	BS00022775_51	unm		2.43e-05	0.0358857	-4.62456	21.0447		DROUGHT	STI	Kukri_c10757_183	3A	209.25	6.28e-05	0.0386498	-2.97244	18.598			HEAT	LA	CAP7_c1274_206	unm		5.01e-07	0.00483325	37.3862	24.1662		HEAT*DROUGHT	STI	Excalibur_c5329_1335	3D	110.2	1.27e-05	0.0100033	-0.0249396	19.5008
Control	FLW	RAC875_rep_c111788_253	7B	144.8	2.6e-05	0.0358857	-3.61378	21.0447		DROUGHT	STI	BS00009810_51	3D	11.23	6.91e-05	0.0390265	0.234537	18.4964			HEAT	LA	BS00022775_51	unm		1.64e-06	0.00789107	-35.196	22.8094		HEAT*DROUGHT	STI	IAAV1743	4B	99.79	1.3e-05	0.0100033	-0.77794	19.4931
Control	FLW	RAC875_rep_c117259_207	7B	143.23	3.2e-05	0.0370724	3.4075	21.0447		DROUGHT	STI	RFL_Contig854_2253	3A	81.91	7.18e-05	0.0390265	-0.690139	18.4552			HEAT	LA	Excalibur_rep_c107035_354	unm		1.52e-05	0.0488238	28.4562	20.3123		HEAT*DROUGHT	STI	GENE-1787_339	1A	69.53	1.66e-05	0.0116413	-0.428106	19.4035
Control	FLW	IACX5767	7B	150.6	3.46e-05	0.0370724	4.26873	20.0447		DROUGHT	STI	Excalibur_rep_c105463_330	1B	31.1	8.04e-05	0.0412388	0.478531	18.3366			HEAT	LA	IACX5767	7B	150.6	2.5e-05	0.0602229	29.0557	19.7652		HEAT*DROUGHT	STI	BobWhite_c23416_168	5D	39.24	1.76e-05	0.0116413	-0.215736	19.3807
Control	FLW	wsnp_Ex_c8131_13753986	4A	48.84	5.1e-05	0.0433732	-5.63571	20.0447		DROUGHT	STI	Excalibur_c47250_726	1A	80.13	0.000104823	0.0509549	-0.166429	18.0567			HEAT	LA	BobWhite_c28058_232	7B	134.06	4.06e-05	0.0652094	26.751	19.2359		HEAT*DROUGHT	STI	Kukri_c29410_63	3D	96.7	2.33e-05	0.0128526	-0.819362	19.2789
Control	FLW	RAC875_c27548_417	7B	92.52	6.78e-05	0.0433732	3.18211	20.0447		DROUGHT	TILL	Tdurum_contig33737_157	4B	55.96	2.38e-06	0.0150009	-53.9554	22.3765			HEAT	LA	wsnp_Ex_c8400_14157060	7B	134.06	4.06e-05	0.0652094	-26.751	19.2359		HEAT*DROUGHT	STI	wsnp_CAP11_c1043_618449	4A	67.72	2.51e-05	0.0128526	0.0950667	19.2524
Control	FLW	wsnp_Ex_c10550_17231294	7B	89.82	6.78e-05	0.0433732	3.18211	20.0447		DROUGHT	TILL	BobWhite_s64797_152	4B	55.55	3.11e-06	0.0150009	52.5645	22.0751			HEAT	LA	BS00021930_51	3D	66.57	6.07e-05	0.0836029	-47.3076	18.7994		HEAT*DROUGHT	STI	BS00029540_51	3D	141.91	2.51e-05	0.0128526	0.548926	19.2512
Control	FLW	BS00089942_51	7B	90.42	6.78e-05	0.0433732	-3.18211	20.0447		DROUGHT	TILL	Tdurum_contig55639_241	1B	56.88	1.34e-05	0.0337002	47.5008	20.444			HEAT	LA	Excalibur_c12395_467	5B	129.83	7.32e-05	0.0837042	23.4319	18.5961		HEAT*DROUGHT	STI	wsnp_Ku_c21021_30712963	2B	85.07	2.95e-05	0.0128526	0.12592	19.1934
Control	FLW	Tdurum_contig52086_129	1B	158.59	6.97e-05	0.0433732	-4.21368	19.0447		DROUGHT	TILL	Kukri_s115194_71	2B	109.53	1.75e-05	0.0337002	-44.2692	20.1524			HEAT	LA	BS00076622_51	7B	148.65	7.81e-05	0.0837042	-25.6819	18.527		HEAT*DROUGHT	STI	GENE-3569_500	4D	31.04	3.07e-05	0.0128526	-0.429168	19.1779
Control	FLW	RFL_Contig2432_953	3D	142.32	7.48e-05	0.0433732	-5.30068	18.0447		DROUGHT	TILL	Excalibur_c6922_1393	2B	109.53	1.75e-05	0.0337002	44.2692	20.1524			HEAT	LA	RFL_Contig3966_1511	3D	142.32	9.4e-05	0.0906388	-23.3316	18.3282		HEAT*DROUGHT	STI	Kukri_c38845_821	4D	31.04	3.07e-05	0.0128526	-0.856499	19.1779
Control	FLW	IAAV1382	unm		8.54e-05	0.0433732	3.35324	17.0447		DROUGHT	TILL	wsnp_Ex_c114_229879	unm		3.91e-05	0.0385844	-40.3025	19.2697			HEAT	PH	D_GB5Y7FA02JKEFG_227	unm		5.46e-06	0.0121427	-45.1462	21.442		HEAT*DROUGHT	STI	RAC875_c113582_346	4D	31.04	3.07e-05	0.0128526	0.113923	19.1779
Control	FLW	Kukri_rep_c108929_91	unm		8.54e-05	0.0433732	-3.35324	17.0447		DROUGHT	TILL	GENE-2129_76	4B	62.92	5.53e-05	0.0385844	-40.9269	18.895			HEAT	PH	IAAV5220	unm		5.46e-06	0.0121427	45.1462	21.442		HEAT*DROUGHT	STI	BobWhite_c28295_256	4D	40.94	3.07e-05	0.0128526	-0.493673	19.1779
Control	FLW	Excalibur_c5416_846	unm		8.54e-05	0.0433732	-3.35324	17.0447		DROUGHT	TILL	RAC875_c35152_372	4B	62.92	5.53e-05	0.0385844	40.9269	18.895			HEAT	PH	RAC875_c16585_758	unm		5.46e-06	0.0121427	-45.1462	21.442		HEAT*DROUGHT	STI	RAC875_rep_c107929_341	5D	39.24	3.2e-05	0.0128526	0.546848	19.1632
Control	FLW	Ku_c71049_1180	unm		8.54e-05	0.0433732	-3.35324	17.0447		DROUGHT	TILL	CAP12_c194_240	7B	171.11	6.87e-05	0.0385844	-41.2709	18.6606			HEAT	PH	TG0040	unm		5.46e-06	0.0121427	-45.1462	21.442		HEAT*DROUGHT	STI	GENE-4277_295	3A	51.36	5.33e-05	0.0185484	-0.242902	18.9782
Control	FLW	BS00062806_51	3D	143.01	9.72e-05	0.0468987	-5.24679	15.0447		DROUGHT	TILL	Kukri_rep_c101620_1848	7B	171.11	6.87e-05	0.0385844	41.2709	18.6606			HEAT	PH	RAC875_c62936_139	2A	52.74	6.29e-06	0.0121427	-87.3836	21.2829		HEAT*DROUGHT	STI	BS00102622_51	1A	61.89	5.37e-05	0.0185484	0.345609	18.9761
Control	GY	GENE-1752_162	3D	101.24	1.2e-08	0.000115762	-519.879	28.6493		DROUGHT	TILL	GENE-3132_118	7B	71.66	8.4e-05	0.186215	-40.6905	18.4441			HEAT	PH	RAC875_rep_c106588_205	7D	149.97	1.16e-05	0.0185832	43.4667	20.6071		HEAT*DROUGHT	STI	wsnp_Ex_rep_c66896_65307566	1A	61.89	5.37e-05	0.0185484	-0.119845	18.9761
Control	GY	RFL_Contig2471_119	3D	23.41	8.17e-07	0.00394114	-266.943	23.6105		DROUGHT	TILL	Kukri_rep_c73612_444	7B	71.66	8.4e-05	0.186215	-40.6905	18.4441			HEAT	PH	RAC875_rep_c111788_130	7D	197.58	1.93e-05	0.024754	40.0215	20.0397		HEAT*DROUGHT	STI	BS00029720_51	3D	176.18	5.42e-05	0.0185484	0.351663	18.9723
Control	GY	TA007097-1100	unm		4.24e-06	0.00983457	-230.554	21.7385		DROUGHT	TILL	BobWhite_c30662_274	7B	76.31	8.4e-05	0.186215	-40.6905	18.4441			HEAT	PH	Excalibur_c46453_216	7D	202.54	2.05e-05	0.024754	-78.916	19.9738		HEAT*DROUGHT	STI	BS00069829_51	4D	97.71	6.53e-05	0.0215396	0.718057	18.9053
Control	GY	TA007097-1452	unm		4.24e-06	0.00983457	230.554	21.7385		DROUGHT	TILL	BS00024065_51	7B	76.31	8.4e-05	0.186215	-40.6905	18.4441			HEAT	PH	wsnp_Ex_c14340_22315611	3A	89.48	3.66e-05	0.0353377	-79.5064	19.3407		HEAT*DROUGHT	STI	Tdurum_contig5352_556	6B	10.06	9.07e-05	0.0288841	-0.304629	18.7875
Control	GY	Tdurum_contig49841_618	5B	32.73	6.79e-06	0.00983457	-232.799	18.2125		DROUGHT	TILL	BobWhite_c18672_103	7B	71.66	8.4e-05	0.186215	40.6905	18.4441			HEAT	PH	wsnp_Ex_rep_c66907_65324299	3A	89.48	3.66e-05	0.0353377	-79.5064	19.3407		HEAT*DROUGHT	TILL	RAC875_rep_c110526_324	7B	163.3	5.93e-06	0.0286198	-80.4124	21.2524
Control	GY	wsnp_Ex_c65985_64188864	5D	69.96	6.81e-06	0.00983457	-330.661	17.2088		DROUGHT	TILL	Ra_c3470_1551	7B	73.39	8.4e-05	0.186215	40.6905	18.4441			HEAT	PH	BobWhite_c2022_245	2A	53.18	4.17e-05	0.0365901	37.3297	19.1992		HEAT*DROUGHT	TILL	Kukri_rep_c105287_311	7D	208.1	5.93e-06	0.0286198	80.4124	21.2524
Control	GY	BobWhite_rep_c63956_254	6A	133.74	7.14e-06	0.00983457	-449.528	16.1562		DROUGHT	TILL	BobWhite_c11161_270	7B	76.31	8.4e-05	0.186215	40.6905	18.4441			HEAT	PH	Kukri_c45628_892	7D	206.75	7.16e-05	0.0557034	-69.6341	18.6156		HEAT*DROUGHT	TILL	BS00021745_51	7D	208.1	5.2e-05	0.167281	-63.63	20.9888
Control	GY	Kukri_c34887_734	7A	63.21	1.3e-05	0.0156445	-320.94	14.4919		DROUGHT	TILL	RAC875_c68089_652	7B	76.31	8.4e-05	0.186215	40.6905	18.4441			HEAT	PH	RAC875_c11652_544	2A	53.18	7.51e-05	0.0557034	-34.705	18.5641		HEAT*DROUGHT	TOL	RFL_Contig854_2253	3A	81.91	7.86e-07	0.00532803	-65.1714	23.6651
Control	GY	BS00029540_51	5B	141.91	1.78e-05	0.0190778	-419.61	10.1428		DROUGHT	TILL	Excalibur_rep_c111660_89	7B	76.31	8.4e-05	0.186215	40.6905	18.4441			HEAT	SL	D_GB5Y7FA02JKEFG_227	unm		8.59e-07	0.00207106	-5.55548	23.5613		HEAT*DROUGHT	TOL	Excalibur_rep_c105463_330	1B	31.1	1.15e-06	0.00532803	19.5613	23.2242
Control	GY	Tdurum_contig52086_129	1B	158.59	3.02e-05	0.0226497	-261.131	19.5636		DROUGHT	TILL	Tdurum_contig28176_55	7B	76.31	8.4e-05	0.186215	40.6905	18.4441			HEAT	SL	IAAV5220	unm		8.59e-07	0.00207106	5.55548	23.5613		HEAT*DROUGHT	TOL	Kukri_c143_1116	1B	29.6	4.55e-06	0.014007	27.8675	21.6682
Control	GY	Ra_c22730_460	5B	100.64	3.14e-05	0.0226497	-247.074	19.5216		DROUGHT	TILL	BobWhite_c36268_275	7B	73.79	8.4e-05	0.186215	40.6905	18.4441			HEAT	SL	RAC875_c16585_758	unm		8.59e-07	0.00207106	-5.55548	23.5613		HEAT*DROUGHT	TOL	RFL_Contig1622_1433	2B	25.53	1.73e-05	0.0320018	-28.8006	20.1796
Control	GY	RAC875_c29431_1849	5B	49.01	3.26e-05	0.0226497	-268.669	19.5216		DROUGHT	TILL	Excalibur_c39238_158	7B	71.66	9.76e-05	0.184605	39.8507	18.4441			HEAT	SL	TG0040	unm		8.59e-07	0.00207106	-5.55548	23.5613		HEAT*DROUGHT	TOL	BS00022032_51	2B	27.64	1.73e-05	0.0320018	55.894	20.1796
Control	GY	RAC875_rep_c110526_324	7B	163.3	3.29e-05	0.0226497	200.616	19.5216		DROUGHT	TOL	BS00077789_51	2B	37.03	5.92e-08	0.000547128	14.0604	26.687			HEAT	SL	RAC875_rep_c111788_130	7D	197.58	1.95e-06	0.00376448	5.0446	22.6236		HEAT*DROUGHT	TOL	RAC875_c19904_308	1D	134.75	4.11e-05	0.0373712	5.04991	19.2318
Control	GY	Kukri_rep_c105287_311	7D	208.1	3.29e-05	0.0226497	-200.616	19.5216		DROUGHT	TOL	IACX203	5D	67.24	7.31e-07	0.00204487	2.53597	23.7482			HEAT	SL	D_F5XZDLF02FKJFM_220	7D	197.58	2.6e-06	0.00417422	-8.65025	22.2996		HEAT*DROUGHT	TOL	wsnp_Ex_c3940_7144946	5D	69.56	4.14e-05	0.0373712	-140.931	19.2257
Control	GY	IAAV1903	2B	96.14	5.07e-05	0.0325062	-195.869	19.5216		DROUGHT	TOL	wsnp_Ex_c18372_27196625	5D	71.76	7.31e-07	0.00204487	-14.5979	23.7482			HEAT	SL	BS00022875_51	7D	203.58	1.95e-05	0.0245022	-7.53458	20.0478		HEAT*DROUGHT	TOL	tplb0060j17_1091	1B	28.1	4.45e-05	0.0373712	-36.7006	19.1463
Control	GY	RFL_Contig2615_982	6D	153.08	6.27e-05	0.0325062	-431.04	19.5216		DROUGHT	TOL	tplb0060j17_879	2B	40.6	8.86e-07	0.00204487	-0.232365	23.5273			HEAT	SL	Excalibur_c46453_216	7D	202.54	2.03e-05	0.0245022	-8.93223	20.0029		HEAT*DROUGHT	TOL	tplb0057e06_1607	2B	37.13	4.45e-05	0.0373712	-39.1084	19.1463
Control	GY	wsnp_Ex_c4921_8764088	5A	53.47	7.41e-05	0.0325062	-249.286	19.5216		DROUGHT	TOL	RFL_Contig1622_1433	2B	25.53	5.89e-06	0.00906346	-10.4052	21.3789			HEAT	SL	GENE-2220_165	7D	161.13	2.76e-05	0.0295638	-3.86694	19.6675		HEAT*DROUGHT	TOL	RAC875_c2253_238	2B	37.13	4.45e-05	0.0373712	22.4694	19.1463
Control	GY	BS00067895_51	5A	53.47	7.41e-05	0.0325062	-249.286	19.5216		DROUGHT	TOL	BS00022032_51	2B	27.64	5.89e-06	0.00906346	20.8227	21.3789			HEAT	SLPS	BS00022775_51	unm		2.89e-06	0.0229044	-28.0908	22.169		HEAT*DROUGHT	TOL	Kukri_c3986_346	2B	43.1	4.45e-05	0.0373712	29.6738	19.1463
Control	GY	BS00015653_51	5A	53.47	7.41e-05	0.0325062	-249.286	19.5216		DROUGHT	TOL	BS00060686_51	4D	158.59	1.85e-05	0.0244426	-25.0543	20.1057			HEAT	SLPS	IACX5767	7B	150.6	4.75e-06	0.0229044	25.9803	21.6112		HEAT*DROUGHT	TOL	BS00022192_51	1B	37	9.1e-05	0.0646494	89.938	18.3731
Control	GY	IACX3152	5A	53.47	7.41e-05	0.0325062	-249.286	19.5216		DROUGHT	TOL	BobWhite_c18721_190	2B	43.1	2.45e-05	0.0282331	21.0469	19.8004			HEAT	SLPS	BS00076622_51	7B	148.65	1.05e-05	0.0337954	-23.6147	20.7245		HEAT*DROUGHT	TOL	Tdurum_contig69600_415	1B	37.7	9.1e-05	0.0646494	44.8293	18.3731
Control	GY	Tdurum_contig4567_172	5A	53.47	7.41e-05	0.0325062	-249.286	19.5216		DROUGHT	TOL	RAC875_c2253_1255	2B	37.13	7.34e-05	0.0677724	9.93407	18.6048			HEAT	SLPS	CAP7_c1274_206	unm		1.5e-05	0.0362189	26.1698	20.3294
Control	GY	wsnp_CAP11_c2100_1109583	5A	53.47	7.41e-05	0.0325062	-249.286	19.5216		DROUGHT	TOL	RAC875_c41786_587	2B	43.1	7.34e-05	0.0677724	7.23033	18.6048			HEAT	SLPS	BobWhite_c28058_232	7B	134.06	2.64e-05	0.0379595	22.4859	19.7106
Control	GY	Tdurum_contig27797_1114	5B	104.23	8.46e-05	0.0354775	-222.346	19.5216													HEAT	SLPS	wsnp_Ex_c8400_14157060	7B	134.06	2.64e-05	0.0379595	-22.4859	19.7106
Control	HI	BobWhite_rep_c63956_254	6A	133.74	7.81e-06	0.0494172	-66.3045	11.0631													HEAT	SLPS	wsnp_Ex_c53442_56678505	7A	178.42	2.75e-05	0.0379595	-21.464	19.6626
Control	HI	BS00029540_51	5B	141.91	1.22e-05	0.0494172	-62.4419	10.5715													HEAT	SLPS	Excalibur_c4042_223	7B	150.6	3.31e-05	0.0398573	-21.4267	19.4634
Control	HI	Tdurum_contig52086_129	1B	158.59	1.54e-05	0.0494172	-39.6131	10.3117													HEAT	SLPS	Excalibur_c4789_2748	6D	9.47	6.11e-05	0.0589165	-20.3242	18.7964
Control	HI	BS00076622_51	7B	148.65	9.61e-05	0.23168	-33.2471	18.3147													HEAT	SLPS	Tdurum_contig27939_357	6A	6.98	6.11e-05	0.0589165	20.3242	18.7964
Control	LA	Kukri_c25447_489	unm		7.44e-05	0.533973	21.6648	18.5877													HEAT	SLPS	Excalibur_rep_c107035_354	unm		7.35e-05	0.064441	21.2726	18.5968
Control	PH	RFL_Contig1291_309	unm		1.85e-05	0.098887	-206.676	11.1081													HEAT	STI	BS00009810_51	3D	11.23	7.87e-08	0.000726865	0.422309	22.5592
Control	PH	wsnp_Ex_c24711_33964543	2B	108.04	4.34e-05	0.098887	185.399	19.174													HEAT	STI	BS00077789_51	2B	37.03	2.01e-06	0.0086618	-0.171572	19.6719
Control	PH	wsnp_Ex_rep_c69577_68526990	3A	89.47	5.01e-05	0.098887	-185.696	19.0174													HEAT	STI	Kukri_c29410_63	3D	96.7	3e-06	0.0086618	-1.83603	19.3233
Control	PH	Kukri_c90942_274	6A	140.7	6.14e-05	0.098887	-175.366	18.7973													HEAT	STI	RAC875_c8927_1434	3D	127.96	5.6e-06	0.0086618	0.342642	18.7844
Control	PH	CAP7_rep_c5636_102	2B	108.04	6.36e-05	0.098887	174.985	18.7585													HEAT	STI	Kukri_c90676_212	1A	61.41	5.67e-06	0.0086618	-2.78063	18.7727
Control	PH	tplb0045c06_1675	4B	34.15	8.19e-05	0.098887	168.776	18.4866													HEAT	STI	tplb0060j17_879	2B	40.6	5.72e-06	0.0086618	0.145055	18.766
Control	PH	IAAV2694	1A	93.61	9.29e-05	0.098887	170.856	18.3506													HEAT	STI	TA004649-0518	1A	60.25	6.56e-06	0.0086618	-0.106139	18.647
Control	SL	BS00077789_51	6A	37.03	4e-07	0.00303625	-4.22313	24.4462													HEAT	STI	IACX203	5D	67.24	1.34e-05	0.0137308	-0.600042	18.0386
Control	SL	tplb0060j17_879	6A	40.6	8.32e-07	0.00303625	-3.83515	24.4462													HEAT	STI	wsnp_Ex_c18372_27196625	5D	71.76	1.34e-05	0.0137308	-0.244255	18.0386
Control	SL	Kukri_rep_c108378_52	5B	109.53	1.09e-06	0.00303625	-2.57211	23.2855													HEAT	STI	Excalibur_c2454_333	4B	42.91	2.09e-05	0.0192898	-0.562844	17.6612
Control	SL	BS00022032_51	6A	27.64	1.89e-06	0.00303625	-2.25827	23.2855													HEAT	STI	RFL_Contig4911_357	3D	11.23	4.65e-05	0.0358009	-0.367063	16.9888
Control	SL	BS00098857_51	6A	25.53	1.89e-06	0.00303625	2.25827	23.2855													HEAT	STI	wsnp_Ex_c607_1204908	3D	11.23	4.65e-05	0.0358009	-0.665501	16.9888
Control	SL	RFL_Contig1622_1433	6A	25.53	1.89e-06	0.00303625	2.25827	23.2855													HEAT	STI	Ex_c29928_1020	3D	94.89	5.64e-05	0.0381933	0.186868	16.8276
Control	SL	RAC875_c41786_587	6A	43.1	4.65e-06	0.00523963	-1.98779	21.6431													HEAT	STI	BS00029720_51	3D	176.18	5.79e-05	0.0381933	0.300285	16.8065
Control	SL	RAC875_c2253_1255	6A	37.13	4.65e-06	0.00523963	1.98779	21.6431													HEAT	STI	BS00098161_51	6A	4.56	7.26e-05	0.0433934	-0.945337	16.6183
Control	SL	IACX203	6B	67.24	5.43e-06	0.00523963	-3.63573	21.4693													HEAT	STI	wsnp_Ex_c5155_9140608	3D	97.28	7.52e-05	0.0433934	1.24186	16.5897
Control	SL	wsnp_Ex_c18372_27196625	6B	71.76	5.43e-06	0.00523963	-3.63573	21.4693													HEAT	STI	IACX4260	1A	51.07	8.6e-05	0.046083	-0.731026	16.4779
Control	SL	Excalibur_rep_c105463_330	unm		2.82e-05	0.0247523	-2.1914	20.4693													HEAT	STI	BS00069829_51	4D	97.71	9.75e-05	0.046083	0.731628	16.3744
Control	SL	Tdurum_contig100787_79	3B	137.84	4.59e-05	0.0368714	-3.79444	19.1136													HEAT	STI	TA002394-1002	6B	121.6	9.86e-05	0.046083	-0.283539	16.3656
Control	SL	GENE-2689_215	5B	115.69	6.44e-05	0.0478041	-2.22487	19.1136													HEAT	STI	BS00029540_51	3D	141.91	9.98e-05	0.046083	1.11672	16.3555
Control	SL	Kukri_c143_1116	unm		7.65e-05	0.0485994	-1.9519	19.1136													HEAT	TILL	D_GB5Y7FA02JKEFG_227	unm		1.46e-06	0.00352905	-5.05805	22.9099
Control	SL	GENE-4050_396	6A	37.03	8.02e-05	0.0485994	-1.94604	19.1136													HEAT	TILL	IAAV5220	unm		1.46e-06	0.00352905	5.05805	22.9099
Control	SL	Kukri_c6364_1243	6A	25.53	8.06e-05	0.0485994	-1.05356	19.1136													HEAT	TILL	RAC875_c16585_758	unm		1.46e-06	0.00352905	-5.05805	22.9099
Control	SL	TA001144-0714	6A	25.53	0.00010023	0.0537121	-1.02811	18.2693													HEAT	TILL	TG0040	unm		1.46e-06	0.00352905	-5.05805	22.9099
Control	SL	Excalibur_c2978_667	6A	25.53	0.00010023	0.0537121	1.02811	18.2693													HEAT	TILL	D_F5XZDLF02FKJFM_220	7D	197.58	2.2e-06	0.00424366	-8.15546	22.4477
Control	SPLS	GENE-1752_162	3D	101.24	2.74e-06	0.0164107	-38.2217	22.2409													HEAT	TILL	RAC875_rep_c111788_130	7D	197.58	1.17e-05	0.0188783	4.33282	20.5747
Control	SPLS	RFL_Contig2471_119	3D	23.41	3.4e-06	0.0164107	-22.7363	21.9951													HEAT	TILL	BS00022875_51	7D	203.58	2.03e-05	0.0280258	-7.04548	19.97
Control	SPLS	Tdurum_contig49841_618	5B	32.73	9.41e-06	0.0302621	-20.766	20.8553													HEAT	TILL	Excalibur_c46453_216	7D	202.54	4.1e-05	0.0494224	-7.99715	19.2056
Control	SPLS	TA007097-1100	unm		1.98e-05	0.0381885	-19.2362	20.0326													HEAT	TILL	GENE-2220_165	unm		6.83e-05	0.0732345	-3.3826	18.6532
Control	SPLS	TA007097-1452	unm		1.98e-05	0.0381885	19.2362	20.0326													HEAT	TOL	BS00077789_51	2B	37.03	9.57e-09	8.84e-05	39.906	28.876
Control	SPLS	IAAV1903	2B	96.14	3.13e-05	0.0502405	-18.1198	19.5318													HEAT	TOL	IACX203	5D	67.24	4.3e-08	0.000132265	-3.38668	27.0693
Control	SPLS	RAC875_rep_c110526_324	7B	163.3	4.74e-05	0.0571792	17.682	19.0773													HEAT	TOL	wsnp_Ex_c18372_27196625	5D	71.76	4.3e-08	0.000132265	-31.2112	27.0693
Control	SPLS	Kukri_rep_c105287_311	7D	208.1	4.74e-05	0.0571792	-17.682	19.0773													HEAT	TOL	tplb0060j17_879	2B	40.6	1.2e-07	0.000277459	-27.2376	25.8504
Control	SPLS	Tdurum_contig52086_129	1B	158.59	9.27e-05	0.090042	-22.3131	18.3528													HEAT	TOL	BS00022032_51	2B	27.64	2.91e-07	0.000448689	42.55	24.8126
Control	SPLS	BS00095640_51	3D	82.56	9.33e-05	0.090042	18.0616	18.3456													HEAT	TOL	RFL_Contig1622_1433	2B	25.53	2.91e-07	0.000448689	-18.8988	24.8126
Control	TILL	GENE-1752_162	3D	101.24	1.1e-06	0.0106043	-33.3747	23.2778													HEAT	TOL	BobWhite_c18721_190	2B	43.1	1.11e-06	0.00146716	67.309	23.2664
Control	TILL	RFL_Contig2471_119	3D	23.41	2.63e-06	0.0126761	-19.2863	22.2855													HEAT	TOL	RAC875_c2253_1255	2B	37.13	3.99e-06	0.00409633	25.759	21.8153
Control	TILL	Tdurum_contig49841_618	5B	32.73	9.71e-06	0.0264735	-17.3789	20.8199													HEAT	TOL	RAC875_c41786_587	2B	43.1	3.99e-06	0.00409633	21.5199	21.8153
Control	TILL	TA007097-1100	unm		1.37e-05	0.0264735	-16.4616	20.4358													HEAT	TOL	Excalibur_c47250_726	1A	80.13	1.38e-05	0.0127463	9.72004	20.4307
Control	TILL	TA007097-1452	unm		1.37e-05	0.0264735	16.4616	20.4358													HEAT	TOL	BS00029720_51	3D	176.18	1.64e-05	0.0137575	7.445	20.2411
Control	TILL	IAAV1903	2B	96.14	3.93e-05	0.0493875	-15.0109	19.2794													HEAT	TOL	RFL_Contig854_2253	3A	81.91	2.82e-05	0.019603	-34.5748	19.6425
Control	TILL	RAC875_rep_c110526_324	7B	163.3	4.1e-05	0.0493875	14.9707	19.2794													HEAT	TOL	wsnp_Ex_c14481_22485922	5D	25.45	2.97e-05	0.019603	-60.7643	19.587
Control	TILL	Kukri_rep_c105287_311	7D	208.1	4.1e-05	0.0493875	-14.9707	19.2794													HEAT	TOL	wsnp_JD_c2297_3138694	5D	25.82	2.97e-05	0.019603	-17.6349	19.587
Control	TILL	Tdurum_contig52086_129	1B	158.59	6.59e-05	0.0706429	-19.0797	19.2794													HEAT	TOL	Excalibur_rep_c105463_330	1B	31.1	3.48e-05	0.0214577	23.2267	19.4128
Control	TILL	BS00095640_51	3D	82.56	8.69e-05	0.0775483	15.2256	19.2794													HEAT	TOL	Kukri_c10757_183	3A	209.25	3.8e-05	0.0219116	-126.705	19.3196
Control	TILL	Kukri_c5252_107	3D	96.33	9.65e-05	0.0775483	-12.9938	19.2794													HEAT	TOL	RFL_Contig5709_3312	1A	25.09	4.77e-05	0.0259015	-27.7833	19.0716
Control	TILL	CAP12_c470_361	3D	97.66	9.65e-05	0.0775483	-12.9938	19.2794													HEAT	TOL	GENE-4183_1109	5D	71.76	6.71e-05	0.0344218	-55.3062	18.7016
																					HEAT	TOL	wsnp_Ex_c8715_14590273	1A	76.6	7.69e-05	0.0374033	-66.5671	18.5536
																					HEAT	TOL	Kukri_c143_1116	1B	29.6	0.00010096	0.0445269	-28.1308	18.2614
																					HEAT	TOL	wsnp_Ex_c13629_21411429	6A	146.51	0.000103858	0.0445269	33.8874	18.2311
Note: Biomass, Plant Above Ground Dry Weight; DTM, Days to Maturity; FLL, Flag Leaf Length; FLW, Flag Leaf Width; GY, Grain Yield; HI, Harvest Index; LA, Leaf Area; PH, Plant Height; SL, Spike Length; SPLS, Spikelets per spike; TILL, Tillers per plant. Heighlighted SNPs were significant at both Log10(P) and False discovery rate (FDR) threshold. %R2 is percent phenotypic variation explained by eac…
